# Supplementary material for: Predictors of Pre- and Postoperative Quality of Life and Overall Survival in Patients with Non-Small Cell Lung Cancer: A Prospective Study
Source: Cancers (Basel). 2026 Feb 23;18(4):714. doi: 10.3390/cancers18040714 (PMC12938989; doi:10.3390/cancers18040714)
Supplement: Supplementary file 1 [file cancers-18-00714-s001.zip]

Archive with 1 entries (1 files):
- cancers-4102082-supplementary.pdf
